# Supplementary material for: Abnormal Histopathological Expression of Klotho, Ferroptosis, and Circadian Clock Regulators in Pancreatic Ductal Adenocarcinoma: Prognostic Implications and Correlation Analyses
Source: Biomolecules. 2024 Aug 5;14(8):947. doi: 10.3390/biom14080947 (PMC11353028; doi:10.3390/biom14080947)
Supplement: Supplementary file 1 [file biomolecules-14-00947-s001.zip]

Archive with 1 entries (1 files):
- biomolecules-3119243-supplementary.pdf
